# Supplementary material for: Quantification and physiological significance of the rightward shift of the V-slope during incremental cardiopulmonary exercise testing
Source: BMC Sports Sci Med Rehabil. 2017 Apr 20;9:9. doi: 10.1186/s13102-017-0073-1 (PMC5397810; doi:10.1186/s13102-017-0073-1)
Supplement: Supplementary file 5 — Complete data set. (XLSX 26 kb) [file 13102_2017_73_MOESM5_ESM.xlsx]

## Sheet: Abbreviation
File No
Age
Weight
sex
DX	clinical diagnosis
B-bl	use of beta-blocker
rest R
rest etCO2
watt/min	exercise protocol
VO2/WR slope	ΔVO2/Δwatt slope
VAT	ventilatory anaerobic threshold
VAT/wt	VAT/weight
RtShift2	Rightward shift of V-slope according to averaging
RtShift/wt
cRtShift3	RtShift3-restRtShift
RtShift1	RtShift according to quadratic equation
visRtShift	RtShift determined by visual inspection
rest RtShift

## Sheet: Data
File No	Age	Weight	sex	DX	B-bl	rest R	rest etCO2	watt/min	VO2/WR slope	VAT	VAT/wt	RtShift2	RtShift/wt	cRtShift2	RtShift1	visRtShift	rest RtShift
1	75	53.8	1	AMI	0	0.944288	5.07	10	10.51	476	8.84758	13.0476	0.242521	3.14762	18.6	25	9.9
2	73	63.9	1	AMI	1	0.854135	4.29	10	10.62	587	9.18623	40.9796	0.641308	12.5796	48.4	63	28.4
3	69	65.7	1	AMI	1	0.888734	4.15	10	9.97	873	13.2877	56.875	0.865677	32.875	67.3	94	24
4	67	56.4	1	post-op	0	1.12101	4.12	10	11.37	713	12.6418	49.5714	0.878926	68.1714	63.7	85	-18.6
5	63	76	1	AMI	0	0.971722	4.71	10	10.85	625	8.22368	30.2093	0.397491	24.7093	34.4	43	5.5
6	67	66.9	1	AMI	1	0.972046	4.57	10	10.91	1118	16.7115	52.7612	0.788658	48.3612	70.3	95	4.4
7	72	57.7	1	AP	1	1	4.38	10	10.04	607	10.5199	36.8491	0.638632	36.8491	54.3	61	0
8	65	67.9	1	AMI	0	0.733753	5.05	10	10.7	621	9.1458	29.3673	0.432509	-46.8327	32.9	42	76.2
9	59	87.7	1	AP	1	0.782378	5.17	10	9.88	859	9.79475	78.1017	0.890555	20.8017	96.4	122	57.3
10	66	71.6	1	AMI	1	0.868709	4.67	10	9.14	684	9.55307	46.2542	0.646009	16.2542	53.6	48	30
11	60	52.1	1	post-op	0	0.955834	4.13	10	6.4	388	7.44722	8.32143	0.15972	1.62143	9.5	8	6.7
12	76	58.6	1	post-op	0	0.932579	4.27	10	10.14	657	11.2116	37.9423	0.64748	24.2423	47.1	41	13.7
13	55	64.3	1	AMI	1	0.986156	4.52	10	8.78	560	8.70918	16	0.248834	13	19.1	3	3
14	61	70.4	1	AP	1	0.944719	4.67	10	9.84	728	10.3409	36.8103	0.522874	24.5103	46.8	50	12.3
15	75	44.2	0	CHF	0	0.892086	4.22	10	6.85	363	8.21267	11.6	0.262443	1.1	14.8	19	10.5
16	61	59.3	1	CHF	1	0.901006	5.01	5	8.3	369	6.2226	22.6667	0.382237	3.96667	26	24	18.7
17	45	77.6	1	post-op	0	0.934444	5.52	10	10.49	633	8.15722	42.86	0.55232	25.16	54	48	17.7
18	72	32.6	0	post-op	1	0.899194	4.08	5	5.64	243	7.45399	5.75	0.17638	-9.25	5.7	30	15
19	78	67.8	1	AMI	0	0.879062	4.74	10	9.95	390	5.75221	49.6923	0.732925	26.9923	60.3	68	22.7
20	71	58.8	1	AMI	0	0.814953	4.14	10	9.94	580	9.86395	52.5667	0.893991	22.8667	70.6	83	29.7
21	47	67.7	1	AMI	0	0.928608	5.19	10	9.65	766	11.3146	17.678	0.261122	3.77797	22.1	27	13.9
22	68	59.9	1	post-op	0	1.00336	4.87	10	7.16	241	4.02337	0.333333	0.00556483	0.833333	0.3	0	-0.5
23	63	77.9	1	AP	1	1.11982	4.55	10	10.72	526	6.75225	12	0.154044	43.8	12	18	-31.8
24	68	55.5	1	AMI	1	0.93224	4.64	10	9.85	728	13.1171	31.339	0.564666	21.839	40.6	69	9.5
25	71	60	1	AP	0	0.898421	5.03	10	9.64	533	8.88333	33.84	0.564	14.54	43	55	19.3
26	42	109.7	1	AP	0	0.81	5.39	15	11.86	1363	12.4248	150.101	1.36829	96.9011	213.3	246	53.2
27	51	70.7	1	AMI	0	1.00328	3.82	10	11.68	969	13.7058	85.7846	1.21336	86.6846	136.1	165	-0.9
28	69	63.3	1	AMI	1	0.897906	4.81	10	9.96	458	7.23539	19.8372	0.313384	0.337209	24.6	40	19.5
29	79	54.4	1	AMI	0	0.749305	3.97	10	10.77	658	12.0956	106.8	1.96324	52.7	128.5	136	54.1
30	72	63	1	AP	0	0.945701	4.6	10	8.98	528	8.38095	31.9231	0.506716	23.5231	38.7	51	8.4
31	73	62.3	1	AP	1	0.894459	4.52	10	11.08	620	9.95185	24.8627	0.399081	4.86275	29.2	38	20
32	70	54.2	1	AP	1	0.886518	4.78	10	10.32	618	11.4022	33.32	0.61476	8.32	38	43	25
33	59	71.3	1	AP	0	0.896585	4.51	10	9.99	684	9.59327	24.5581	0.344434	3.35814	28	34	21.2
34	64	58.4	1	post-op	1	0.991829	4.66	10	8.12	507	8.68151	13.6786	0.234222	11.8786	17.1	15	1.8
35	57	69.1	1	AMI	0	0.987118	4.61	10	10.41	666	9.63821	35.8298	0.518521	32.6298	39.4	40	3.2
36	52	85.8	1	AMI	0	0.958513	4.79	15	10.27	1006	11.7249	53.8936	0.628131	41.3936	70.7	76	12.5
37	68	56.1	1	AP	1	0.927775	4.68	10	9.39	568	10.1248	24.0435	0.428583	10.4435	28.9	28	13.6
38	59	62.5	1	AMI	0	0.948625	4.75	10	10.2	621	9.936	32.3636	0.517818	22.4636	47.1	84	9.9
39	71	54.8	1	post-op	0	0.981727	4.67	10	10.2	470	8.57664	7.37143	0.134515	4.47143	9	9	2.9
40	45	90.6	1	AMI	0	0.865812	5.08	10	10.48	841	9.28256	61.6562	0.680533	34.4563	75.1	94	27.2
41	78	60	1	CHF	0	1.01071	4.4	5	11.38	302	5.03333	6.33333	0.105556	8.33333	1.3	-4	-2
42	77	56.5	0	CHF	1	0.951031	5	5	11.77	621	10.9912	15.0741	0.266798	5.57407	15	18	9.5
43	59	72.4	1	post-op	0	0.866461	4.39	10	10.37	612	8.45304	33.8286	0.467245	7.82857	38.6	66	26
44	54	75.5	1	AP	1	0.882404	4.92	10	11.39	982	13.0066	109.973	1.4566	82.9733	159.7	170	27
45	75	57.2	1	AP	1	0.904943	4.63	10	9.55	392	6.85315	24.7778	0.433178	12.2778	29.8	34	12.5
46	60	78.1	1	AMI	1	0.901926	4.27	10	10.34			39.48	0.505506	28.28	53.2	63	11.2
47	54	72.3	1	AP	0	0.86758	5.11	10	10.03	690	9.54357	25	0.345781	-18.5	25.8	42	43.5
48	66	70.6	1	CHF	1	0.970511	4.81	10	9.07	637	9.02266	14.4773	0.205061	7.77727	17.6	34	6.7
49	58	51.8	1	CHF	1	0.982456	4.62	10	10.25	563	10.8687	15.5667	0.300515	12.5667	21.5	33	3
50	58	56.9	1	AMI	1	0.896304	5.06	10	9.61	830	14.587	37.1163	0.652307	18.3163	52.2	90	18.8
51	58	68.7	1	AP	0	0.908097	4.37	10	8.28	621	9.0393	39.15	0.569869	12.25	45.9	58	26.9
52	56	55	1	AP	1	0.928613	5.03	10	10.24	525	9.54545	27.6585	0.502882	15.3585	34.6	37	12.3
53	36	87.7	1	AMI	0	1.01535	4.47	10	11.47	870	9.92018	41.3148	0.471093	45.1148	55.7	88	-3.8
54	64	58.6	1	post-op	1	0.915634	5.01	10	10.05	564	9.62457	23.4255	0.399753	9.12553	27.8	47	14.3
55	54	82.9	1	AP	0	0.830749	4.84	10	12.14	1433	17.2859	92.7955	1.11937	66.5955	124.4	132	26.2
56	73	61.4	1	AMI	0	0.954746	5.31	10	9.91	719	11.7101	14.8261	0.241467	6.62609	18.3	27	8.2
57	75	47.5	1	AMI	1	0.955511	4.27	10	10.16	437	9.2	11.6	0.244211	2.8	14.7	22	8.8
58	69	58.9	1	AMI	1	0.836862	4.69	10	10.18	541	9.18506	25.1667	0.427278	-1.03333	27.2	20	26.2
59	51	54.1	1	AMI	0	0.785366	4.45	10	9.32	376	6.95009	32.8696	0.607571	-2.33043	39	49	35.2
60	71	68.5	1	post-op	0	0.935388	4.84	5	8.74	439	6.40876	15.48	0.225985	2.48	18.6	25	13
61	51	77.5	1	post-op	1	0.938105	4.62	10	6.94	589	7.6	22.7297	0.293287	8.02973	26	29	14.7
62	87	54.8	1	AMI	1	0.84492	4.06	5	6.33	365	6.66058	27.3273	0.498673	-4.57273	33.6	41	31.9
63	40	79	1	AMI	1	0.878767	4.75	10	9.22	736	9.31646	39.1897	0.496072	3.38966	45.3	84	35.8
64	80	60.7	1	AMI	0	0.976228	3.78	10	11.05	767	12.6359	12.6923	0.209099	8.19231	14.6	10	4.5
65	55	70.3	1	AMI	0	1.04476	4.23	10	7.25	626	8.90469	29.4615	0.419083	45.2615	29.4	-9	-15.8
66	64	70	1	AMI	1	0.94069	4.46	10	10.14	820	11.7143	49.5079	0.707256	37.3079	66.3	92	12.2
67	66	56.3	1	post-op	0	0.950994	4.39	10	9.38	509	9.04085	12.6216	0.224185	2.02162	13.4	26	10.6
68	60	52.4	1	AMI	1	0.971313	5.31	10	9.67	602	11.4885	7.16667	0.136768	-1.33333	8.5	-3	8.5
69	83	65.9	1	AMI	1	0.951631	4.09	5	10.47	487	7.38998	12.6596	0.192103	4.05957	14.3	16	8.6
70	53	62.6	1	AMI	1	0.913504	4.67	10	9.9	614	9.80831	32.48	0.51885	16.98	38.3	51	15.5
71	58	50.9	1	AMI	0	1.05427	4.66	5	6.9	385	7.56385	7.14286	0.140331	19.3429	7.1	-5	-12.2
72	67	62.8	1	IHD	0	0.869278	4.7	10	11.46			30.1961	0.480829	0.496078	33.1	29	29.7
73	60	69.4	1	post-op	1	0.912172	4.59167	10	7.36	615	8.86167	32.8889	0.473903	11.7222	39.4	54	21.1667
74	61	65.1	1	AMI	1	0.888889	4.742	10	9.54	673	10.3379	37.4783	0.575703	12.0783	44.2	73	25.4
75	58	66.1	1	AMI	0	0.810953	4.08667	10	9.16			69.4386	1.05051	27.4386	83.2	100	42
76	79	62.8	1	post-op	0	0.974061	3.72833	10	9.14	437	6.9586	12.1765	0.193893	7.34314	13.4	25	4.83333
77	56	63.1	1	AMI	0	0.937874	5.03667	10	10.08	750	11.8859	10.8286	0.17161	-3.00476	10.8	23	13.8333
78	65	47.9	0	CHF	1	0.947192	4.815	5		416	8.68476	10.5	0.219207	0	11.4	16	10.5
79	52	50.2	1	CHF	1	1.00555	4.21167	10	7.66			23.619	0.470499	24.7857	19.7	29	-1.16667
80	64	60.8	1	AMI	0	0.927816	4.59	10	10.08	800	13.1579	30.36	0.499342	11.0267	37.8	52	19.3333
81	66	71.6	1	AP	1	0.8	4.325	10	7.89	702	9.80447	74.9385	1.04663	27.7718	93.1	92	47.1667
82	64	40.1	1	post-op	0	0.843348	3.88167	10	8.85	468	11.6708	40.9302	1.0207	16.5969	49.3	57	24.3333
83	84	33.5	0	CHF	0	0.870853	4.53667	5		292	8.71642	22.0851	0.659257	3.91844	25.5	34	18.1667
84	74	62.4	0	AP	0	0.940718	4.72833	5	10.53	612	9.80769	22.5211	0.360915	9.85446	28.6	40	12.6667
85	51	76.2	1	AMI	0	0.841051	5.778	10	11.43	1223	16.0499	74.4776	0.977396	23.6776	84.7	104	50.8
86	67	50.6	1	CHF	0	1	4.90333	5	9.6	282	5.57312	5	0.0988142	5	5	-10	0
87	64	51.6	1	AP	1	0.984267	4.406	10	8.75	605	11.7248	20.1579	0.390657	16.9579	27.4	-3	3.2
88	75	51.3	0	af, PPM	0	0.895135	4.58167	5	8.88	544	10.6043	10.3684	0.202113	-5.79825	10.3	17	16.1667
89	51	80.7	1	post-op	1	0.930595	4.63667	10	8.98	718	8.89715	25	0.309789	8.66667	29.6	29	16.3333
90	76	54.6	0	AMI	1	0.965225	4.36167	10	10.85	650	11.9048	31.7455	0.581419	24.9121	39.4	52	6.83333
91	46	62.5	1	post-op	0	0.828369	4.592	15	9.55	976	15.616	86.2373	1.3798	37.8373	111.9	136	48.4
92	72	72	1	AP	1	0.806543	4.50667	10	9.76	770	10.6944	53.7963	0.747171	8.46296	59.5	72	45.3333
93	75	63.4	1	SSS, PPM	0	0.906393	4.99167	10	9.28	704	11.1041	46.7407	0.737236	26.2407	62.5	71	20.5
94	67	63.3	1	af	0	0.883534	5.17333	10	9.66			55.4167	0.875461	26.4167	55.4	97	29
95	61	48.2	0	CHF	1	0.895652	4.36833	5	9.42	483	10.0207	37.9206	0.786735	21.9206	44.6	58	16
96	57	61.1	1	CHF	0	0.958088	4.63833	10	9.68	920	15.0573	22.807	0.373274	13.307	28	43	9.5
97	53	60.9	1	CHF	1	1.0896	4.59667	10	9.7	937	15.3859	27.7105	0.455017	53.7105	32.5	20	-26
98	58	70.4	1	CHF	1	0.990856	4.69833	10	10.99	778	11.0511	31.5192	0.447716	29.1859	35.8	35	2.33333
99	63	62.4	1	DCM	1	1.00158	4.56167	10	8.04	513	8.22115	14	0.224359	14.3333	17.7	20	-0.333333
100	73	58.2	1	post-op	0	0.934347	3.90333	10	8.45	432	7.42268	13.0417	0.224084	-0.625	15	16	13.6667
